# Supplementary material for: Reconstructing unseen transmission events to infer dengue dynamics from viral sequences
Source: Nat Commun. 2021 Mar 22;12:1810. doi: 10.1038/s41467-021-21888-9 (PMC7985522; doi:10.1038/s41467-021-21888-9)
Supplement: Supplementary file 4 — Supplementary Data 1 [file 41467_2021_21888_MOESM4_ESM.csv]

AccessionNumber	Serotype	dates	Province
KY586419	DENV1	2006.512	Bangkok Metropolis
KY586546	DENV1	1995.077	Bangkok Metropolis
KY586312	DENV1	2006.545	Bangkok Metropolis
KY586342	DENV1	2006.523	Bangkok Metropolis
KY586447	DENV1	2004.607	Bangkok Metropolis
KY586371	DENV1	2000.566	Bangkok Metropolis
KY586540	DENV1	2001.09	Bangkok Metropolis
KY586340	DENV1	2006.315	Bangkok Metropolis
KY586529	DENV1	1998.093	Bangkok Metropolis
KY586485	DENV1	2006.288	Bangkok Metropolis
KY586426	DENV1	2006.512	Bangkok Metropolis
KY586354	DENV1	2006.501	Bangkok Metropolis
KY586383	DENV1	2006.852	Bangkok Metropolis
KY586420	DENV1	2006.825	Bangkok Metropolis
KY586454	DENV1	2006.578	Bangkok Metropolis
KY586319	DENV1	2006.238	Bangkok Metropolis
KY586397	DENV1	2006.548	Bangkok Metropolis
KY586359	DENV1	2006.011	Bangkok Metropolis
KY586495	DENV1	2006.411	Bangkok Metropolis
KY586387	DENV1	2006.54	Bangkok Metropolis
KY586517	DENV1	1998.184	Bangkok Metropolis
KY586306	DENV1	2000.492	Bangkok Metropolis
KY586499	DENV1	2006.638	Bangkok Metropolis
KY586423	DENV1	2006.079	Bangkok Metropolis
KY586343	DENV1	2006.729	Bangkok Metropolis
KY586370	DENV1	1998.923	Bangkok Metropolis
KY586496	DENV1	2006.786	Bangkok Metropolis
KY586467	DENV1	2001.655	Bangkok Metropolis
KY586411	DENV1	2006.014	Bangkok Metropolis
KY586404	DENV1	2002.14	Bangkok Metropolis
KY586367	DENV1	1995.592	Bangkok Metropolis
KY586459	DENV1	2006.444	Bangkok Metropolis
KY586458	DENV1	2006.595	Bangkok Metropolis
KY586433	DENV1	2006.608	Bangkok Metropolis
KY586516	DENV1	1998.825	Bangkok Metropolis
KY586463	DENV1	2006.008	Bangkok Metropolis
KY586424	DENV1	2006.567	Bangkok Metropolis
KY586535	DENV1	1995.586	Bangkok Metropolis
KY586372	DENV1	2000.131	Bangkok Metropolis
KY586320	DENV1	2006.488	Bangkok Metropolis
KY586357	DENV1	2006.811	Bangkok Metropolis
KY586470	DENV1	2006.411	Bangkok Metropolis
KY586502	DENV1	2006.137	Bangkok Metropolis
KY586437	DENV1	2006.852	Bangkok Metropolis
KY586448	DENV1	2006.025	Bangkok Metropolis
KY586369	DENV1	1995.627	Bangkok Metropolis
KY586318	DENV1	2006.8	Bangkok Metropolis
KY586519	DENV1	2001.57	Bangkok Metropolis
KY586405	DENV1	2002.951	Bangkok Metropolis
KY586376	DENV1	1998.049	Bangkok Metropolis
KY586461	DENV1	2006.685	Bangkok Metropolis
KY586510	DENV1	2000.555	Bangkok Metropolis
KY586385	DENV1	2006.258	Bangkok Metropolis
KY586348	DENV1	2006.4	Bangkok Metropolis
KY586412	DENV1	2006.279	Bangkok Metropolis
KY586478	DENV1	2001.655	Bangkok Metropolis
KY586315	DENV1	2006.764	Bangkok Metropolis
KY586452	DENV1	2002.375	Bangkok Metropolis
KY586386	DENV1	2006.441	Bangkok Metropolis
KY586390	DENV1	2006.567	Bangkok Metropolis
KY586398	DENV1	2006.515	Bangkok Metropolis
KY586455	DENV1	2006.564	Bangkok Metropolis
KY586542	DENV1	2000.866	Bangkok Metropolis
KY586500	DENV1	2006.674	Bangkok Metropolis
KY586311	DENV1	2006.529	Bangkok Metropolis
KY586471	DENV1	2006.578	Bangkok Metropolis
KY586507	DENV1	2000.675	Bangkok Metropolis
KY586428	DENV1	2006.86	Bangkok Metropolis
KY586323	DENV1	2006.373	Bangkok Metropolis
KY586345	DENV1	2006.605	Bangkok Metropolis
KY586377	DENV1	1998.238	Bangkok Metropolis
KY586391	DENV1	2006.578	Bangkok Metropolis
KY586539	DENV1	1995.663	Bangkok Metropolis
KY586524	DENV1	2001.592	Bangkok Metropolis
KY586515	DENV1	1996.128	Bangkok Metropolis
KY586407	DENV1	2002.951	Bangkok Metropolis
KY586307	DENV1	2001.137	Bangkok Metropolis
KY586436	DENV1	2006.466	Bangkok Metropolis
KY586308	DENV1	2000.863	Bangkok Metropolis
KY586321	DENV1	2006.252	Bangkok Metropolis
KY586497	DENV1	2006.301	Bangkok Metropolis
KY586379	DENV1	1998.723	Bangkok Metropolis
KY586429	DENV1	2006.868	Bangkok Metropolis
KY586394	DENV1	2006.277	Bangkok Metropolis
KY586427	DENV1	2006.849	Bangkok Metropolis
KY586526	DENV1	2000.361	Bangkok Metropolis
KY586416	DENV1	2001.285	Bangkok Metropolis
KY586317	DENV1	2006.636	Bangkok Metropolis
KY586473	DENV1	2006.682	Bangkok Metropolis
KY586365	DENV1	2001.874	Bangkok Metropolis
KY586352	DENV1	2006.167	Bangkok Metropolis
KY586384	DENV1	2006.644	Bangkok Metropolis
KY586403	DENV1	2002.173	Bangkok Metropolis
KY586525	DENV1	2000.943	Bangkok Metropolis
KY586344	DENV1	2006.786	Bangkok Metropolis
KY586531	DENV1	2000.844	Bangkok Metropolis
KY586327	DENV1	2006.868	Bangkok Metropolis
KY586475	DENV1	2006.2	Bangkok Metropolis
KY586509	DENV1	1998.403	Bangkok Metropolis
KY586393	DENV1	2006.482	Bangkok Metropolis
KY586512	DENV1	2000.5	Bangkok Metropolis
KY586443	DENV1	2004.593	Bangkok Metropolis
KY586434	DENV1	2006.537	Bangkok Metropolis
KY586489	DENV1	2006.838	Bangkok Metropolis
KY586432	DENV1	2006.816	Bangkok Metropolis
KY586400	DENV1	2006.036	Bangkok Metropolis
KY586366	DENV1	2001.759	Bangkok Metropolis
KY586486	DENV1	2006.134	Bangkok Metropolis
KY586392	DENV1	2006.395	Bangkok Metropolis
KY586310	DENV1	2001.888	Bangkok Metropolis
KY586487	DENV1	2006.137	Bangkok Metropolis
KY586349	DENV1	2006.241	Bangkok Metropolis
KY586314	DENV1	2006.605	Bangkok Metropolis
KY586396	DENV1	2004.47	Bangkok Metropolis
KY586453	DENV1	2002.805	Bangkok Metropolis
KY586401	DENV1	2006.112	Bangkok Metropolis
KY586356	DENV1	2004.85	Bangkok Metropolis
KY586530	DENV1	2002.896	Bangkok Metropolis
KY586335	DENV1	2006.142	Bangkok Metropolis
KY586511	DENV1	2002.244	Bangkok Metropolis
KY586479	DENV1	2002.918	Bangkok Metropolis
KY586406	DENV1	2002.915	Bangkok Metropolis
KY586341	DENV1	2006.781	Bangkok Metropolis
KY586422	DENV1	2006.608	Bangkok Metropolis
KY586483	DENV1	1995.636	Bangkok Metropolis
KY586336	DENV1	2006.181	Bangkok Metropolis
KY586536	DENV1	1995.721	Bangkok Metropolis
KY586472	DENV1	2006.195	Bangkok Metropolis
KY586325	DENV1	2006.186	Bangkok Metropolis
KY586435	DENV1	2006.553	Bangkok Metropolis
KY586503	DENV1	2006.159	Bangkok Metropolis
KY586355	DENV1	2006.488	Bangkok Metropolis
KY586358	DENV1	2006.871	Bangkok Metropolis
KY586520	DENV1	1998.493	Bangkok Metropolis
KY586438	DENV1	2006.619	Bangkok Metropolis
KY586498	DENV1	2006.518	Bangkok Metropolis
KY586527	DENV1	1998.164	Bangkok Metropolis
KY586462	DENV1	2006.501	Bangkok Metropolis
KY586491	DENV1	2006.156	Bangkok Metropolis
KY586378	DENV1	2000.361	Bangkok Metropolis
KY586414	DENV1	2006.619	Bangkok Metropolis
KY586324	DENV1	2006.321	Bangkok Metropolis
KY586374	DENV1	2001.701	Bangkok Metropolis
KY586534	DENV1	1995.707	Bangkok Metropolis
KY586501	DENV1	2006.567	Bangkok Metropolis
KY586538	DENV1	1995.104	Bangkok Metropolis
KY586450	DENV1	2004.041	Bangkok Metropolis
KY586523	DENV1	1998.014	Bangkok Metropolis
KY586350	DENV1	2006.063	Bangkok Metropolis
KY586347	DENV1	2006.567	Bangkok Metropolis
KY586518	DENV1	1998.74	Bangkok Metropolis
KY586418	DENV1	2002.496	Bangkok Metropolis
KY586328	DENV1	2006.682	Bangkok Metropolis
KY586456	DENV1	2006.6	Bangkok Metropolis
KY586488	DENV1	2006.145	Bangkok Metropolis
KY586482	DENV1	1998.052	Bangkok Metropolis
KY586449	DENV1	2006.005	Bangkok Metropolis
KY586413	DENV1	2002.759	Bangkok Metropolis
KY586506	DENV1	2006.268	Bangkok Metropolis
KY586415	DENV1	2001.701	Bangkok Metropolis
KY586351	DENV1	2006.595	Bangkok Metropolis
KY586346	DENV1	2006.611	Bangkok Metropolis
KY586382	DENV1	1995.123	Bangkok Metropolis
KY586408	DENV1	2002.921	Bangkok Metropolis
KY586480	DENV1	2002.088	Bangkok Metropolis
KY586521	DENV1	2000.429	Bangkok Metropolis
KY586457	DENV1	2006.756	Bangkok Metropolis
KY586313	DENV1	2006.625	Bangkok Metropolis
KY586474	DENV1	2006.605	Bangkok Metropolis
KY586522	DENV1	1998.732	Bangkok Metropolis
KY586513	DENV1	2000.902	Bangkok Metropolis
KY586537	DENV1	1995.882	Bangkok Metropolis
KY586381	DENV1	1995.195	Bangkok Metropolis
KY586322	DENV1	2006.523	Bangkok Metropolis
KY586484	DENV1	1995.784	Bangkok Metropolis
KY586368	DENV1	1995.663	Bangkok Metropolis
KY586410	DENV1	2000.94	Bangkok Metropolis
KY586451	DENV1	2004.232	Bangkok Metropolis
KY586505	DENV1	2006.762	Bangkok Metropolis
KY586395	DENV1	2006.126	Bangkok Metropolis
KY586332	DENV1	2006.055	Bangkok Metropolis
KY586388	DENV1	2006.789	Bangkok Metropolis
KY586543	DENV1	2001.052	Bangkok Metropolis
KY586430	DENV1	2006.781	Bangkok Metropolis
KY586389	DENV1	2006.51	Bangkok Metropolis
KY586476	DENV1	2006.359	Bangkok Metropolis
KY586445	DENV1	2006.227	Bangkok Metropolis
KY586460	DENV1	2006.622	Bangkok Metropolis
KY586439	DENV1	2006.589	Bangkok Metropolis
KY586446	DENV1	2006.548	Bangkok Metropolis
KY586399	DENV1	2006.255	Bangkok Metropolis
KY586309	DENV1	2001.353	Bangkok Metropolis
KY586353	DENV1	2006.334	Bangkok Metropolis
KY586421	DENV1	2006.526	Bangkok Metropolis
KY586490	DENV1	2006.789	Bangkok Metropolis
KY586504	DENV1	2006.145	Bangkok Metropolis
KY586375	DENV1	2001.795	Bangkok Metropolis
KY586363	DENV1	2000.833	Songkhla
KY586362	DENV1	2001	Songkhla
KY586364	DENV1	2002.083	Songkhla
KY586326	DENV1	2003.667	Songkhla
KY586409	DENV1	2004.5	Songkhla
KY586337	DENV1	2005.75	Songkhla
KY586333	DENV1	2006.5	Songkhla
KY586361	DENV1	2008.75	Songkhla
KY586338	DENV1	2009	Songkhla
KY586431	DENV1	2009.5	Songkhla
KY586532	DENV1	2000.583	Lampang
KY586533	DENV1	2000.667	Lampang
KY586477	DENV1	2001.333	Lampang
KY586541	DENV1	2001.417	Lampang
KY586360	DENV1	2003.5	Lampang
KY586544	DENV1	2003.75	Lampang
KY586545	DENV1	2004.667	Lampang
KY586440	DENV1	2005.417	Lampang
KY586441	DENV1	2005.417	Lampang
KY586444	DENV1	2007.583	Lampang
KY586492	DENV1	2007.917	Lampang
KY586334	DENV1	2008.5	Lampang
KY586494	DENV1	2008.583	Lampang
KY586316	DENV1	2008.75	Lampang
KY586493	DENV1	2009.5	Lampang
KY586514	DENV1	1999.583	Lampang
KY586508	DENV1	2000.5	Nakhon Ratchasima
KY586373	DENV1	2000.5	Nakhon Ratchasima
KY586380	DENV1	2001.167	Nakhon Ratchasima
KY586417	DENV1	2001.417	Nakhon Ratchasima
KY586402	DENV1	2003.417	Nakhon Ratchasima
KY586481	DENV1	2003.5	Nakhon Ratchasima
KY586468	DENV1	2001.25	Pathum Thani
KY586469	DENV1	2001.5	Pathum Thani
KY586466	DENV1	2002.25	Pathum Thani
KY586528	DENV1	2002.417	Pathum Thani
KY586442	DENV1	2003.083	Pathum Thani
KY586465	DENV1	2004	Pathum Thani
KY586464	DENV1	2005	Pathum Thani
KY586331	DENV1	2005.75	Pathum Thani
KY586425	DENV1	2007.583	Pathum Thani
KY586339	DENV1	2008.25	Pathum Thani
KY586329	DENV1	2009.583	Pathum Thani
KY586330	DENV1	2009.417	Pathum Thani
FJ687426	DENV1	2001.56	Kamphaeng Phet
FJ687427	DENV1	2001.64	Kamphaeng Phet
FJ687428	DENV1	2001.64	Kamphaeng Phet
FJ687429	DENV1	2001.86	Kamphaeng Phet
FJ687430	DENV1	2001.46	Kamphaeng Phet
FJ687431	DENV1	2001.69	Kamphaeng Phet
FJ687432	DENV1	2001.54	Kamphaeng Phet
FJ687433	DENV1	2001.54	Kamphaeng Phet
FJ850068	DENV1	2001.45	Kamphaeng Phet
HG316481	DENV1	2010.45	Kamphaeng Phet
HG316482	DENV1	2010.51	Kamphaeng Phet
HM469966	DENV1	2007.5	Thailand
HM469967	DENV1	2007.63	Kamphaeng Phet
HM469968	DENV1	2007.56	Ratchaburi
JN638339	DENV1	1995.77	Kamphaeng Phet
JN638340	DENV1	1997.47	Kamphaeng Phet
JN638344	DENV1	1995.18	Kamphaeng Phet
KY586547	DENV2	2003.5	Lampang
KY586549	DENV2	2003.417	Lampang
KY586553	DENV2	2002.833	Nakhon Ratchasima
KY586555	DENV2	2002.667	Nakhon Ratchasima
KY586557	DENV2	2004.5	Lampang
KY586562	DENV2	2003.667	Nakhon Ratchasima
KY586579	DENV2	2001	Pathum Thani
KY586580	DENV2	2001	Pathum Thani
KY586582	DENV2	2004.25	Pathum Thani
KY586620	DENV2	2007	Pathum Thani
KY586631	DENV2	2002.083	Ratchaburi
KY586632	DENV2	2003.917	Ratchaburi
KY586583	DENV2	2004	Ratchaburi
KY586588	DENV2	2002.75	Ratchaburi
KY586629	DENV2	2006.25	Ratchaburi
KY586595	DENV2	2004.833	Pathum Thani
KY586630	DENV2	2006.333	Ratchaburi
KY586635	DENV2	2001.583	Lampang
KY586615	DENV2	2003.917	Songkhla
KY586677	DENV2	2002.25	Pathum Thani
KY586678	DENV2	2002.167	Pathum Thani
KY586554	DENV2	2001.583	Nakhon Ratchasima
KY586581	DENV2	2004.333	Lampang
KY586637	DENV2	2001.667	Pathum Thani
KY586589	DENV2	2004.583	Songkhla
KY586590	DENV2	2005	Songkhla
KY586566	DENV2	2005.417	Pathum Thani
KY586643	DENV2	2001.417	Nakhon Ratchasima
KY586593	DENV2	2002.25	Pathum Thani
KY586611	DENV2	2002.75	Ratchaburi
KY586584	DENV2	2003.25	Pathum Thani
KY586548	DENV2	2004.583	Lampang
KY586592	DENV2	2005.833	Songkhla
KY586667	DENV2	2001.583	Lampang
KY586668	DENV2	2001.667	Songkhla
KY586699	DENV2	2001.333	Songkhla
KY586690	DENV2	1999.667	Lampang
KY586695	DENV2	2005.583	Lampang
KY586558	DENV2	2007.583	Ratchaburi
KY586587	DENV2	2008.583	Pathum Thani
KY586568	DENV2	2009.917	Pathum Thani
KY586700	DENV2	2009.333	Lampang
KY586624	DENV2	2008.667	Songkhla
KY586559	DENV2	2009.5	Lampang
KY586625	DENV2	2010.667	Lampang
KY586596	DENV2	2007.75	Pathum Thani
KY586585	DENV2	2007.75	Pathum Thani
KY586626	DENV2	2009.5	Pathum Thani
KY586570	DENV2	2007.417	Ratchaburi
KY586569	DENV2	2008.5	Ratchaburi
KY586627	DENV2	2009.5	Ratchaburi
KY586597	DENV2	2009.5	Ratchaburi
KY586571	DENV2	2006.195	Bangkok Metropolis
KY586598	DENV2	2004.838	Bangkok Metropolis
KY586647	DENV2	2001.578	Bangkok Metropolis
KY586679	DENV2	2001.578	Bangkok Metropolis
KY586649	DENV2	2001.608	Bangkok Metropolis
KY586653	DENV2	2001.619	Bangkok Metropolis
KY586619	DENV2	2000.803	Bangkok Metropolis
KY586646	DENV2	2001.737	Bangkok Metropolis
KY586641	DENV2	2001.816	Bangkok Metropolis
KY586574	DENV2	2001.874	Bangkok Metropolis
KY586607	DENV2	2001.926	Bangkok Metropolis
KY586552	DENV2	2001.964	Bangkok Metropolis
KY586605	DENV2	2004.159	Bangkok Metropolis
KY586550	DENV2	2002.178	Bangkok Metropolis
KY586563	DENV2	2006.652	Bangkok Metropolis
KY586675	DENV2	1995.808	Bangkok Metropolis
KY586652	DENV2	2006.663	Bangkok Metropolis
KY586664	DENV2	1995.814	Bangkok Metropolis
KY586689	DENV2	1995.819	Bangkok Metropolis
KY586674	DENV2	1995.893	Bangkok Metropolis
KY586564	DENV2	2006.715	Bangkok Metropolis
KY586572	DENV2	2006.866	Bangkok Metropolis
KY586604	DENV2	2002.729	Bangkok Metropolis
KY586606	DENV2	2002.737	Bangkok Metropolis
KY586634	DENV2	2002.844	Bangkok Metropolis
KY586560	DENV2	2002.849	Bangkok Metropolis
KY586573	DENV2	2002.942	Bangkok Metropolis
KY586628	DENV2	2006.049	Bangkok Metropolis
KY586633	DENV2	2006.068	Bangkok Metropolis
KY586551	DENV2	2002.047	Bangkok Metropolis
KY586586	DENV2	2006.104	Bangkok Metropolis
KY586577	DENV2	2002.068	Bangkok Metropolis
KY586685	DENV2	2006.11	Bangkok Metropolis
KY586639	DENV2	2000.167	Bangkok Metropolis
KY586612	DENV2	2004.23	Bangkok Metropolis
KY586613	DENV2	2004.244	Bangkok Metropolis
KY586614	DENV2	2004.279	Bangkok Metropolis
KY586656	DENV2	1998.055	Bangkok Metropolis
KY586669	DENV2	2000.277	Bangkok Metropolis
KY586622	DENV2	2006.244	Bangkok Metropolis
KY586682	DENV2	2000.353	Bangkok Metropolis
KY586657	DENV2	1998.071	Bangkok Metropolis
KY586623	DENV2	2006.282	Bangkok Metropolis
KY586567	DENV2	2006.307	Bangkok Metropolis
KY586565	DENV2	2006.323	Bangkok Metropolis
KY586658	DENV2	1998.082	Bangkok Metropolis
KY586697	DENV2	2004.545	Bangkok Metropolis
KY586575	DENV2	2006.367	Bangkok Metropolis
KY586698	DENV2	2004.57	Bangkok Metropolis
KY586602	DENV2	2004.592	Bangkok Metropolis
KY586600	DENV2	2004.611	Bangkok Metropolis
KY586616	DENV2	2002.2	Bangkok Metropolis
KY586661	DENV2	1995.496	Bangkok Metropolis
KY586666	DENV2	1995.507	Bangkok Metropolis
KY586693	DENV2	1995.507	Bangkok Metropolis
KY586673	DENV2	1995.597	Bangkok Metropolis
KY586599	DENV2	2004.748	Bangkok Metropolis
KY586638	DENV2	2001.258	Bangkok Metropolis
KY586603	DENV2	2002.252	Bangkok Metropolis
KY586601	DENV2	2004.784	Bangkok Metropolis
KY586636	DENV2	2004.803	Bangkok Metropolis
KY586691	DENV2	1998.129	Bangkok Metropolis
KY586696	DENV2	2004.814	Bangkok Metropolis
KY586694	DENV2	1995.663	Bangkok Metropolis
KY586609	DENV2	2000.43	Bangkok Metropolis
KY586676	DENV2	1998.153	Bangkok Metropolis
KY586680	DENV2	2000.46	Bangkok Metropolis
KY586686	DENV2	2000.548	Bangkok Metropolis
KY586594	DENV2	2002.468	Bangkok Metropolis
KY586640	DENV2	2004.953	Bangkok Metropolis
KY586561	DENV2	2004.97	Bangkok Metropolis
KY586671	DENV2	2000.6	Bangkok Metropolis
KY586683	DENV2	2000.6	Bangkok Metropolis
KY586670	DENV2	1998.2	Bangkok Metropolis
KY586608	DENV2	2000.622	Bangkok Metropolis
KY586556	DENV2	2002.499	Bangkok Metropolis
KY586644	DENV2	2000.756	Bangkok Metropolis
KY586672	DENV2	2000.775	Bangkok Metropolis
KY586621	DENV2	2006.888	Bangkok Metropolis
KY586665	DENV2	1998.362	Bangkok Metropolis
KY586681	DENV2	2001.334	Bangkok Metropolis
KY586648	DENV2	2001.342	Bangkok Metropolis
KY586659	DENV2	1998.493	Bangkok Metropolis
KY586591	DENV2	2002.945	Bangkok Metropolis
KY586642	DENV2	2003.011	Bangkok Metropolis
KY586650	DENV2	2001.405	Bangkok Metropolis
KY586655	DENV2	2001.463	Bangkok Metropolis
KY586578	DENV2	2001.485	Bangkok Metropolis
KY586645	DENV2	2001.548	Bangkok Metropolis
KY586576	DENV2	2001.548	Bangkok Metropolis
KY586684	DENV2	1998.608	Bangkok Metropolis
KY586688	DENV2	1998.682	Bangkok Metropolis
KY586617	DENV2	2000.852	Bangkok Metropolis
KY586610	DENV2	2000.858	Bangkok Metropolis
KY586654	DENV2	2000.868	Bangkok Metropolis
KY586618	DENV2	2000.992	Bangkok Metropolis
KY586692	DENV2	2001.008	Bangkok Metropolis
KY586663	DENV2	1998.808	Bangkok Metropolis
KY586660	DENV2	1998.901	Bangkok Metropolis
KY586687	DENV2	1998.959	Bangkok Metropolis
KY586651	DENV2	1998.962	Bangkok Metropolis
KY586662	DENV2	1998.962	Kamphaeng Phet
FJ810410	DENV2	2001.19	Kamphaeng Phet
FJ687441	DENV2	2001.84	Kamphaeng Phet
FJ744710	DENV2	2001.5	Kamphaeng Phet
FJ639829	DENV2	2001.14	Kamphaeng Phet
FJ639831	DENV2	2001.52	Kamphaeng Phet
FJ810412	DENV2	2001.76	Kamphaeng Phet
FJ687436	DENV2	2001.43	Kamphaeng Phet
FJ687442	DENV2	2001.84	Kamphaeng Phet
FJ810409	DENV2	2001.6	Kamphaeng Phet
FJ744723	DENV2	2001.54	Kamphaeng Phet
FJ639828	DENV2	2001.61	Kamphaeng Phet
FJ744725	DENV2	2001.74	Kamphaeng Phet
FJ744715	DENV2	2001.43	Kamphaeng Phet
FJ744720	DENV2	2001.47	Kamphaeng Phet
FJ744712	DENV2	2001.64	Kamphaeng Phet
FJ687438	DENV2	2001.48	Kamphaeng Phet
FJ744719	DENV2	2001.39	Kamphaeng Phet
FJ744714	DENV2	2001.38	Kamphaeng Phet
FJ687444	DENV2	2001.14	Kamphaeng Phet
FJ639832	DENV2	2001.45	Kamphaeng Phet
FJ744717	DENV2	2001.65	Kamphaeng Phet
FJ744722	DENV2	2001.48	Kamphaeng Phet
FJ687443	DENV2	2001.85	Kamphaeng Phet
FJ744716	DENV2	2001.56	Kamphaeng Phet
FJ744711	DENV2	2001.54	Kamphaeng Phet
FJ687446	DENV2	2001.21	Kamphaeng Phet
FJ687445	DENV2	2001.16	Kamphaeng Phet
FJ687435	DENV2	2001.43	Kamphaeng Phet
FJ687437	DENV2	2001.48	Kamphaeng Phet
FJ687447	DENV2	2001.44	Kamphaeng Phet
FJ744724	DENV2	2001.55	Kamphaeng Phet
FJ687434	DENV2	2001.43	Kamphaeng Phet
FJ744713	DENV2	2001.46	Kamphaeng Phet
FJ810411	DENV2	2001.68	Kamphaeng Phet
FJ687440	DENV2	2001.58	Kamphaeng Phet
FJ744721	DENV2	2001.47	Kamphaeng Phet
FJ639830	DENV2	2001.32	Kamphaeng Phet
FJ687439	DENV2	2001.56	Kamphaeng Phet
FJ744718	DENV2	2001.84	Kamphaeng Phet
KY586701	DENV3	2003	Ratchaburi
KY586716	DENV3	2002.75	Nakhon Ratchasima
KY586710	DENV3	2003.333	Nakhon Ratchasima
KY586717	DENV3	2002.667	Nakhon Ratchasima
KY586712	DENV3	2002.5	Songkhla
KY586787	DENV3	2002.417	Lampang
KY586733	DENV3	2000.833	Ratchaburi
KY586734	DENV3	2001.667	Ratchaburi
KY586788	DENV3	2002.667	Nakhon Ratchasima
KY586762	DENV3	2000.333	Ratchaburi
KY586737	DENV3	2001.583	Pathum Thani
KY586747	DENV3	2000.917	Songkhla
KY586765	DENV3	2001.667	Pathum Thani
KY586789	DENV3	2004.083	Pathum Thani
KY586749	DENV3	2003.917	Songkhla
KY586766	DENV3	1999.583	Lampang
KY586795	DENV3	1999.583	Lampang
KY586738	DENV3	2001	Pathum Thani
KY586743	DENV3	2000.75	Ratchaburi
KY586773	DENV3	2002.083	Ratchaburi
KY586777	DENV3	1999.667	Ratchaburi
KY586768	DENV3	1999.75	Ratchaburi
KY586819	DENV3	2007.583	Ratchaburi
KY586820	DENV3	2008.75	Pathum Thani
KY586821	DENV3	2010.667	Pathum Thani
KY586702	DENV3	2008.583	Ratchaburi
KY586704	DENV3	2008	Pathum Thani
KY586803	DENV3	2007.5	Songkhla
KY586818	DENV3	2007.083	Songkhla
KY586804	DENV3	2007.75	Ratchaburi
KY586805	DENV3	2008	Pathum Thani
KY586806	DENV3	2008.833	Songkhla
KY586810	DENV3	2009.083	Songkhla
KY586807	DENV3	2010.75	Songkhla
KY586809	DENV3	2009.75	Songkhla
KY586808	DENV3	2010.5	Songkhla
KY586811	DENV3	2009.833	Ratchaburi
KY586812	DENV3	2010.083	Ratchaburi
KY586813	DENV3	2009.5	Pathum Thani
KY586822	DENV3	2009.934	Ratchaburi
KY586750	DENV3	2002.063	Bangkok Metropolis
KY586754	DENV3	2001.066	Bangkok Metropolis
KY586755	DENV3	2004.742	Bangkok Metropolis
KY586748	DENV3	2002.556	Bangkok Metropolis
KY586769	DENV3	2002.611	Bangkok Metropolis
KY586744	DENV3	2001.6	Bangkok Metropolis
KY586756	DENV3	2001.63	Bangkok Metropolis
KY586790	DENV3	2001.726	Bangkok Metropolis
KY586794	DENV3	2000.967	Bangkok Metropolis
KY586771	DENV3	1998.786	Bangkok Metropolis
KY586739	DENV3	2000.992	Bangkok Metropolis
KY586782	DENV3	2001.899	Bangkok Metropolis
KY586740	DENV3	2002.211	Bangkok Metropolis
KY586726	DENV3	2006.805	Bangkok Metropolis
KY586745	DENV3	2001.025	Bangkok Metropolis
KY586703	DENV3	2006.033	Bangkok Metropolis
KY586746	DENV3	2001.027	Bangkok Metropolis
KY586706	DENV3	2006.041	Bangkok Metropolis
KY586752	DENV3	2004.058	Bangkok Metropolis
KY586801	DENV3	1995.077	Bangkok Metropolis
KY586742	DENV3	2002.082	Bangkok Metropolis
KY586729	DENV3	2006.123	Bangkok Metropolis
KY586776	DENV3	1995.112	Bangkok Metropolis
KY586778	DENV3	2006.181	Bangkok Metropolis
KY586784	DENV3	2001.09	Bangkok Metropolis
KY586735	DENV3	2004.342	Bangkok Metropolis
KY586772	DENV3	1998.055	Bangkok Metropolis
KY586721	DENV3	2000.266	Bangkok Metropolis
KY586753	DENV3	2004.471	Bangkok Metropolis
KY586783	DENV3	2002.115	Bangkok Metropolis
KY586792	DENV3	2002.126	Bangkok Metropolis
KY586767	DENV3	1998.09	Bangkok Metropolis
KY586731	DENV3	2004.562	Bangkok Metropolis
KY586719	DENV3	1998.099	Bangkok Metropolis
KY586727	DENV3	2006.425	Bangkok Metropolis
KY586728	DENV3	2006.43	Bangkok Metropolis
KY586814	DENV3	2006.447	Bangkok Metropolis
KY586785	DENV3	1995.51	Bangkok Metropolis
KY586711	DENV3	2004.742	Bangkok Metropolis
KY586763	DENV3	2001.249	Bangkok Metropolis
KY586815	DENV3	2006.534	Bangkok Metropolis
KY586779	DENV3	2006.548	Bangkok Metropolis
KY586781	DENV3	2004.784	Bangkok Metropolis
KY586736	DENV3	2002.277	Bangkok Metropolis
KY586732	DENV3	2004.803	Bangkok Metropolis
KY586770	DENV3	2002.332	Bangkok Metropolis
KY586797	DENV3	1995.682	Bangkok Metropolis
KY586741	DENV3	2002.348	Bangkok Metropolis
KY586713	DENV3	2000.436	Bangkok Metropolis
KY586798	DENV3	1998.151	Bangkok Metropolis
KY586817	DENV3	2006.595	Bangkok Metropolis
KY586730	DENV3	2004.86	Bangkok Metropolis
KY586722	DENV3	2000.592	Bangkok Metropolis
KY586799	DENV3	1998.247	Bangkok Metropolis
KY586760	DENV3	1998.252	Bangkok Metropolis
KY586759	DENV3	2000.688	Bangkok Metropolis
KY586816	DENV3	2006.784	Bangkok Metropolis
KY586715	DENV3	2000.707	Bangkok Metropolis
KY586723	DENV3	2000.773	Bangkok Metropolis
KY586774	DENV3	1998.356	Bangkok Metropolis
KY586720	DENV3	1998.307	Bangkok Metropolis
KY586780	DENV3	2006.874	Bangkok Metropolis
KY586707	DENV3	2003.003	Bangkok Metropolis
KY586796	DENV3	2001.414	Bangkok Metropolis
KY586757	DENV3	2001.532	Bangkok Metropolis
KY586786	DENV3	1998.603	Bangkok Metropolis
KY586714	DENV3	2001.584	Bangkok Metropolis
KY586793	DENV3	2000.836	Bangkok Metropolis
KY586724	DENV3	2000.836	Bangkok Metropolis
KY586758	DENV3	2000.841	Bangkok Metropolis
KY586764	DENV3	2000.855	Bangkok Metropolis
KY586709	DENV3	2001.011	Bangkok Metropolis
KY586791	DENV3	2002.055	Bangkok Metropolis
KY586802	DENV3	1995.819	Bangkok Metropolis
KY586800	DENV3	1995.863	Bangkok Metropolis
KY586725	DENV3	2006.904	Bangkok Metropolis
KY586775	DENV3	1998.57	Bangkok Metropolis
KY586708	DENV3	2001.581	Bangkok Metropolis
KY586705	DENV3	2006.816	Bangkok Metropolis
KY586761	DENV3	1998.756	Bangkok Metropolis
KY586718	DENV3	1998.4	Bangkok Metropolis
KY586751	DENV3	2001.51	Bangkok Metropolis
FJ744726	DENV3	2001.47	Kamphaeng Phet
FJ744736	DENV3	2001.65	Kamphaeng Phet
FJ744738	DENV3	2001.67	Kamphaeng Phet
FJ744729	DENV3	2001.53	Kamphaeng Phet
HG316484	DENV3	2010.24	Kamphaeng Phet
FJ744740	DENV3	2001.83	Kamphaeng Phet
FJ810414	DENV3	2001.6	Kamphaeng Phet
FJ744734	DENV3	2001.6	Kamphaeng Phet
FJ744733	DENV3	2001.6	Kamphaeng Phet
FJ744727	DENV3	2001.48	Kamphaeng Phet
HG316483	DENV3	2010.17	Kamphaeng Phet
FJ744739	DENV3	2001.69	Kamphaeng Phet
FJ744732	DENV3	2001.6	Kamphaeng Phet
FJ687448	DENV3	2001.52	Kamphaeng Phet
FJ744731	DENV3	2001.5	Kamphaeng Phet
FJ810413	DENV3	2001.56	Kamphaeng Phet
FJ744737	DENV3	2001.65	Kamphaeng Phet
FJ744728	DENV3	2001.52	Kamphaeng Phet
FJ744730	DENV3	2001.47	Kamphaeng Phet
FJ744735	DENV3	2001.64	Kamphaeng Phet
KY586823	DENV4	2002.583	Nakhon Ratchasima
KY586824	DENV4	2001.583	Nakhon Ratchasima
KY586825	DENV4	2001.583	Pathum Thani
KY586826	DENV4	2001.333	Ratchaburi
KY586828	DENV4	2006	Ratchaburi
KY586829	DENV4	2010.167	Ratchaburi
KY586832	DENV4	1999.75	Ratchaburi
KY586840	DENV4	2010.667	Ratchaburi
KY586841	DENV4	2010.667	Ratchaburi
KY586887	DENV4	2002.917	Songkhla
KY586889	DENV4	2003.917	Songkhla
KY586895	DENV4	2002.667	Songkhla
KY586896	DENV4	2002.917	Songkhla
KY586888	DENV4	2004.417	Songkhla
KY586890	DENV4	2005	Songkhla
KY586898	DENV4	2000.667	Lampang
KY586891	DENV4	2005.917	Songkhla
KY586900	DENV4	2001.5	Lampang
KY586868	DENV4	2005.417	Lampang
KY586901	DENV4	2002.417	Lampang
KY586923	DENV4	2003.333	Lampang
KY586924	DENV4	2003.417	Lampang
KY586865	DENV4	2005.5	Lampang
KY586866	DENV4	2004.75	Nakhon Ratchasima
KY586858	DENV4	2007.5	Lampang
KY586870	DENV4	2002.833	Ratchaburi
KY586871	DENV4	2008.5	Lampang
KY586874	DENV4	2007.25	Ratchaburi
KY586877	DENV4	2003.75	Ratchaburi
KY586897	DENV4	2002.833	Nakhon Ratchasima
KY586857	DENV4	2003.5	Nakhon Ratchasima
KY586926	DENV4	2002.667	Ratchaburi
KY586862	DENV4	2004.583	Pathum Thani
KY586855	DENV4	2005.5	Pathum Thani
KY586905	DENV4	2004.833	Ratchaburi
KY586908	DENV4	2000.417	Ratchaburi
KY586909	DENV4	2000.5	Ratchaburi
KY586879	DENV4	2004.917	Ratchaburi
KY586881	DENV4	2004.917	Ratchaburi
KY586880	DENV4	2005.333	Ratchaburi
KY586847	DENV4	2006.083	Ratchaburi
AY618989	DENV4	1997.5	Bangkok Metropolis
AY618988	DENV4	1997.5	Bangkok Metropolis
AY618992	DENV4	2001.5	Bangkok Metropolis
AY618993	DENV4	2000.5	Bangkok Metropolis
KY586938	DENV4	1995.123	Bangkok Metropolis
KY586939	DENV4	1995.329	Bangkok Metropolis
KY586837	DENV4	1995.901	Bangkok Metropolis
KY586902	DENV4	2000.718	Bangkok Metropolis
KY586830	DENV4	2002.707	Bangkok Metropolis
KY586827	DENV4	2000.855	Bangkok Metropolis
KY586833	DENV4	1998.8	Bangkok Metropolis
KY586907	DENV4	2003	Bangkok Metropolis
KY586911	DENV4	2001.479	Bangkok Metropolis
KY586941	DENV4	1998.888	Bangkok Metropolis
KY586835	DENV4	1998.896	Bangkok Metropolis
KY586929	DENV4	2002	Bangkok Metropolis
KY586860	DENV4	2006.825	Bangkok Metropolis
KY586872	DENV4	2004.477	Bangkok Metropolis
KY586886	DENV4	2001.822	Bangkok Metropolis
KY586850	DENV4	2006.748	Bangkok Metropolis
KY586930	DENV4	2002.789	Bangkok Metropolis
KY586912	DENV4	2000.249	Bangkok Metropolis
KY586932	DENV4	2000.932	Bangkok Metropolis
KY586906	DENV4	2002.855	Bangkok Metropolis
KY586861	DENV4	2004.836	Bangkok Metropolis
KY586892	DENV4	2002.707	Bangkok Metropolis
KY586928	DENV4	2001.693	Bangkok Metropolis
KY586922	DENV4	1998.816	Bangkok Metropolis
KY586933	DENV4	2000.986	Bangkok Metropolis
KY586893	DENV4	2002.918	Bangkok Metropolis
KY586942	DENV4	2006.729	Bangkok Metropolis
KY586842	DENV4	2006.622	Bangkok Metropolis
KY586904	DENV4	2000.501	Bangkok Metropolis
KY586875	DENV4	2006.222	Bangkok Metropolis
KY586899	DENV4	2002.474	Bangkok Metropolis
KY586867	DENV4	2004.29	Bangkok Metropolis
KY586843	DENV4	2006.71	Bangkok Metropolis
KY586869	DENV4	2001.696	Bangkok Metropolis
KY586882	DENV4	2004.732	Bangkok Metropolis
KY586838	DENV4	1995.104	Bangkok Metropolis
KY586913	DENV4	2001.058	Bangkok Metropolis
KY586940	DENV4	1995.255	Bangkok Metropolis
KY586848	DENV4	2004.833	Bangkok Metropolis
KY586917	DENV4	2000.603	Bangkok Metropolis
KY586914	DENV4	2000.729	Bangkok Metropolis
KY586903	DENV4	2000.808	Bangkok Metropolis
KY586846	DENV4	2006.06	Bangkok Metropolis
KY586873	DENV4	2006.148	Bangkok Metropolis
KY586851	DENV4	2004.255	Bangkok Metropolis
KY586852	DENV4	2006.26	Bangkok Metropolis
KY586853	DENV4	2006.26	Bangkok Metropolis
KY586943	DENV4	1995.222	Bangkok Metropolis
KY586844	DENV4	2006.334	Bangkok Metropolis
KY586849	DENV4	2006.351	Bangkok Metropolis
KY586920	DENV4	2001.153	Bangkok Metropolis
KY586915	DENV4	2001.156	Bangkok Metropolis
KY586845	DENV4	2006.362	Bangkok Metropolis
KY586883	DENV4	2006.362	Bangkok Metropolis
KY586884	DENV4	2006.384	Bangkok Metropolis
KY586876	DENV4	2004.575	Bangkok Metropolis
KY586836	DENV4	1995.474	Bangkok Metropolis
KY586918	DENV4	2000.378	Bangkok Metropolis
KY586919	DENV4	2000.416	Bangkok Metropolis
KY586854	DENV4	2004.849	Bangkok Metropolis
KY586856	DENV4	2004.858	Bangkok Metropolis
KY586885	DENV4	2004.91	Bangkok Metropolis
KY586839	DENV4	1995.789	Bangkok Metropolis
KY586925	DENV4	2002.46	Bangkok Metropolis
KY586864	DENV4	2004.942	Bangkok Metropolis
KY586935	DENV4	2000.622	Bangkok Metropolis
KY586936	DENV4	2000.685	Bangkok Metropolis
KY586863	DENV4	2006.855	Bangkok Metropolis
KY586894	DENV4	2002.929	Bangkok Metropolis
KY586931	DENV4	2002.978	Bangkok Metropolis
KY586910	DENV4	2001.37	Bangkok Metropolis
KY586878	DENV4	2002.997	Bangkok Metropolis
KY586831	DENV4	2003.014	Bangkok Metropolis
KY586944	DENV4	2001.537	Bangkok Metropolis
KY586934	DENV4	2001.54	Bangkok Metropolis
KY586834	DENV4	1998.627	Bangkok Metropolis
KY586945	DENV4	1998.679	Bangkok Metropolis
KY586946	DENV4	1998.71	Bangkok Metropolis
KY586921	DENV4	2001.222	Bangkok Metropolis
KY586859	DENV4	2006.833	Bangkok Metropolis
KY586937	DENV4	2000.781	Bangkok Metropolis
KY586916	DENV4	2001.781	Bangkok Metropolis
KY586927	DENV4	2001.8	Bangkok Metropolis
